# Supplementary material for: The tissue micro-array data exchange specification: a web based experience browsing imported data
Source: BMC Med Inform Decis Mak. 2005 Aug 8;5:25. doi: 10.1186/1472-6947-5-25 (PMC1208890; doi:10.1186/1472-6947-5-25)
Supplement: Additional file 1 — This .zip file contains the following 16 files which may be extracted using standard unzip software: Sample TMA DES export: TA00-050.xml This TMA block contains 35 cores in a 5 by 7 array. This XML file can be viewed with Internet Explorer or another browser or editor. Sample TMA file list: fileList.xml Entries for all but one TMA block are commented out to reduce the number of files needed to try the software while illustrating more substantive use. This XML file can be viewed with any text editor or browser. Sample TMA style file: TMA5by7Style.xml The sample TMA block uses the TMA style specified in this TMA style file. TMA5by7Style specifies a 5 row by 7 column array. In legend tables based on this style: • Column labels are repeated at top and bottom. • The label end of the block/slide is at left. • Row labels are repeated at left and right. • The bank ID and organ are shown in each legend cell, which is color-coded based on diagnosis. In details tables based on this style, common and locally defined data elements containing column labels are ordered so that top-to-bottom data elements can be map to left-to-right output table columns. This XML file can be viewed with Internet Explorer or another browser or editor. TMA DES DTD: tmades.dtd This DTD defines the CDEs (tags) and allowed structure of API TMA DES exports. Also present are elements to define the allowed structure of TMA styles in TMA style files. It can be viewed with any text editor. TMA file list DTD: tmaList.dtd This DTD defines the CDEs (tags) and allowed structure of a TMA file list. It can be viewed with any text editor. TMA local data element file DTD: myLDEs.dtd This file defines the LDEs (tags) and their allowed structure. It can be viewed with any text editor. BrowseTMA XSLT script: BrowseTMABatch.xsl This XSLT file produces a single batch file, BrowseTMA.bat, which contains commands to run the BrowseTMAList.xsl XSLT script once and the BrowseTMAStyle.xsl and BrowseTMALegend.xsl XSLT scripts f [file 1472-6947-5-25-S1.zip › BrowseTMAList.xsl]

<?xml version="1.0" standalone="no"?>
<!-- BrowseTMA XML File and Style List Stylesheet         10/2/2004 -->
<!-- author: David G. Nohle,                                        -->
<!-- Ohio State University Department of Pathology                  -->
<!-- and Mid-Region AIDS & Cancer Specimen Resource (ACSR)          -->

<!--DOCTYPE tmaList SYSTEM "tmaList.dtd" []-->

<xsl:stylesheet version="1.0"
                xmlns:xsl="http://www.w3.org/1999/XSL/Transform"
                xmlns:msxsl="urn:schemas-microsoft-com:xslt"
                xmlns:cell="urn:cell-namespace-here"> 

  <xsl:output method="html"/>

  <xsl:param name="debugOn" select="false()"/>

  <msxsl:script language="JScript" implements-prefix="cell"><![CDATA[
    var curCell;          
    var curCore;          
    var curCol;          
    var curCriteria;
    var curCriteriaPathstring;          
    var curColor;          
    var curCriteriaValue;          
    var curContent;          
    var curTMAFileName;          
    var curTMABlockID;          
    var curTMABlockPath;          
    var curStyleFile;          
    var curStyleID;          
    function getStyleID()            { return curStyleID; }
    function getStyleOutputFile()    { return curStyleID; }
/*    function getStyleOutputFile()    { return concat(curStyleID,".htm"); } */
/*    function getLegendDetailsOutputFile()    { return curTMABlockID.concat(".htm"); } */
    function getLegendDetailsOutputFile()    { return curTMABlockID; }
    function setStyleID(id)          { curStyleID = id; return ""; }
    function getStyleFile()          { return curStyleFile; }
    function setStyleFile(style)     { curStyleFile = style; return ""; }
    function getTMABlockPath()       { return curTMABlockPath; }
    function setTMABlockPath(path)   { curTMABlockPath = path; return ""; }
    function getTMABlockID()         { return curTMABlockID; }
    function setTMABlockID(block)    { curTMABlockID = block; return ""; }
    function getTMAFileName()        { return curTMAFileName; }
    function setTMAFileName(name)    { curTMAFileName = name; return ""; }
    function getContent()            { return curContent; }
    function setContent(content)     { curContent = content; return ""; }
    function getCriteriaPathstring() { return curCriteriaPathstring; }
    function getCriteria()           { return curCriteria; }
    function setCriteria(criteria, pathstring)
      { curCriteria = criteria; curCriteriaPathstring = pathstring; return ""; }
    function popPathStringNode()
      { var temp; 
        temp=substr(curCriteriaPathstring,1,indexOf('/',curCriteriaPathstring)); 
        curCriteriaPathstring = 
          substr(curCriteriaPathstring, indexOf('/',curCriteriaPathstring)+1); 
        return temp;
      }
    function getColor()              { return curColor; }
    function setColor(color)         { curColor = color; return ""; }
    function getCriteriaValue()      { return curCriteriaValue; }
    function setCriteriaValue(value) { curCriteriaValue = value; return ""; }
    function getCell()               { return curCell; }
    function setCell(cell)           { curCell = cell; return ""; }
    function getCol()                { return curCol;  }
    function setCol(col)             { curCol = col;   return ""; }
    function getCore()               { return curCore; }
    function setCore(core)           { curCore = core; return ""; }
  ]]></msxsl:script>

  <xsl:template match="files">
    <html>
      <head>
        <title>
          Mid-Region ACSR Tissue Micro-Array List
        </title>
      </head>
      <body>
        <H2>Mid-Region ACSR Tissue Micro-Array List</H2>
        <table border="1" bgcolor="#f1f4f1">
          <xsl:apply-templates select="list-columns"/>
          <xsl:apply-templates select="file" mode="block-list"/>
        </table>
        <H3><xsl:element name="A" use-attribute-sets="a-href-attribute-tma">Go to Tissue Micro-Arrays</xsl:element></H3>
      </body>
    </html>
  </xsl:template>

  <xsl:template match="file" mode="block-list">
    <xsl:value-of select="cell:setTMAFileName(tma-file-name)"/>     
    <xsl:choose>
      <xsl:when test="file-style/block-entry/block-name!=''"> 
        <xsl:if test="$debugOn"><P>only show blocks in list for this file</P></xsl:if>
        <xsl:for-each select="file-style/block-entry">
          <xsl:value-of select="cell:setTMABlockID(block-name)"/>     
          <xsl:if test="$debugOn">
            <P>Just Set Block ID: <xsl:value-of select="block-name"/>
            <xsl:value-of select="cell:getTMABlockID()"/></P>
          </xsl:if>     
          <tr>
            <td valign="center" align="center" bgcolor="white">
              <xsl:element name="A" use-attribute-sets="a-href-attribute-f">
                <xsl:element name="P" use-attribute-sets="p-id-attribute-f">
                  <xsl:if test="$debugOn">Block ID: </xsl:if>     
                  <xsl:value-of select="cell:getTMABlockID()"/>
                </xsl:element>
              </xsl:element> 
              <xsl:if test="$debugOn"><xsl:value-of select="cell:getTMAFileName()"/></xsl:if>
            </td>
            <td valign="center" align="center"><xsl:value-of select=
              "document(cell:getTMAFileName())/histo/tma/block/block_identifier[.=cell:getTMABlockID()]/../block_purpose"/></td>
            <td valign="center" align="center"><xsl:value-of select=
              "document(cell:getTMAFileName())/histo/tma/block/block_identifier[.=cell:getTMABlockID()]/../block_description"/></td>
            <xsl:if test="$debugOn">
              <td valign="center" align="center"><xsl:value-of select=
                "document(cell:getTMAFileName())/histo/tma/block/block_identifier[.=cell:getTMABlockID()]/../block_NUMBER-OF-PATIENTS"/></td>
            </xsl:if>     
            <td valign="center" align="center"><xsl:value-of select=
              "document(cell:getTMAFileName())/histo/tma/block/block_identifier[.=cell:getTMABlockID()]/../block_number-of-cores"/></td>
            <td valign="center" align="center"><xsl:value-of select=
              "document(cell:getTMAFileName())/histo/tma/block/block_identifier[.=cell:getTMABlockID()]/../block_core-size"/></td>
            <xsl:if test="$debugOn">
              <td><xsl:value-of select=
                "document(cell:getTMAFileName())/histo/tma/block/block_identifier[.=cell:getTMABlockID()]/../block_AUTOPSY-SURGICAL-MIXED"/></td>
            </xsl:if>     
            <xsl:choose>
              <xsl:when test="./file-name!=''">         <!-- use block-entry (style) file-name for block --> 
                <xsl:call-template name="output-style-cells-in-list">
                  <xsl:with-param name="filename" select="./file-name"/>
                  <xsl:with-param name="styleid" select="./style-id"/>
                </xsl:call-template>
              </xsl:when>
              <xsl:when test="../file-name!=''">        <!-- use file file-style for block --> 
                <xsl:call-template name="output-style-cells-in-list">
                  <xsl:with-param name="filename" select="../file-name"/>
                  <xsl:with-param name="styleid" select="../style-id"/>
                </xsl:call-template>
              </xsl:when>
              <xsl:when test="../../../default-style!=''"> <!-- use default-style for block --> 
                <xsl:call-template name="output-style-cells-in-list">
                  <xsl:with-param name="filename" select="../../../default-style"/>
                  <xsl:with-param name="styleid" select="../../../default-style-id"/>
                </xsl:call-template>
              </xsl:when>
              <xsl:otherwise><td>error: no style file,id specified</td></xsl:otherwise>
            </xsl:choose>
            <td valign="center" align="center">
              <P>
                <xsl:if test="thumbnail!=''">
                  <xsl:element name="A" use-attribute-sets="a-href-attribute-t">
                    <xsl:element name="img" use-attribute-sets="img-attribute-t">
                    </xsl:element>
                  </xsl:element>
                </xsl:if>
              </P>
            </td>
            <td valign="center" align="center" bgcolor="white">
              <P>
                <xsl:if test="image!=''">
                  <xsl:element name="A" use-attribute-sets="a-href-attribute-v">
                    <xsl:choose>
                      <xsl:when test="stain!=''">
                        <xsl:value-of select="stain"/> 
                      </xsl:when>
                      <xsl:otherwise>view</xsl:otherwise>
                    </xsl:choose>
                  </xsl:element>
                </xsl:if>
              </P>
            </td>
            <td valign="center" align="center" bgcolor="white">
              <P>
                <xsl:element name="A" use-attribute-sets="a-href-attribute-e">
                  view export
                </xsl:element>
              </P>
            </td>
          </tr>
        </xsl:for-each>
      </xsl:when>
      <xsl:otherwise>
        <xsl:if test="$debugOn"><P>use all blocks in TMA file</P></xsl:if>
        <xsl:for-each select="document(cell:getTMAFileName())/histo/tma/block">
          <xsl:value-of select="cell:setTMABlockID(block_identifier)"/> 
          <xsl:if test="$debugOn">
            <P>Just Set Block ID: <xsl:value-of select="block_name"/>
            <xsl:value-of select="cell:getTMABlockID()"/></P>
          </xsl:if>     
          <tr>
            <td valign="center" align="center" bgcolor="white">
              <xsl:element name="A" use-attribute-sets="a-href-attribute-f">
                <xsl:element name="P" use-attribute-sets="p-id-attribute-f">
                  <xsl:if test="$debugOn">Block ID: </xsl:if>     
                  <xsl:value-of select="cell:getTMABlockID()"/>
                </xsl:element>
              </xsl:element> 
              <xsl:if test="$debugOn"><xsl:value-of select="cell:getTMAFileName()"/></xsl:if>
            </td>
            <td valign="center" align="center"><xsl:value-of select="block_purpose"/></td>
            <td valign="center" align="center"><xsl:value-of select="block_description"/></td>
            <xsl:if test="$debugOn">
              <td valign="center" align="center"><xsl:value-of select="block_NUMBER-OF-PATIENTS"/></td>
            </xsl:if>     
            <td valign="center" align="center"><xsl:value-of select="block_number-of-cores"/></td>
            <td valign="center" align="center"><xsl:value-of select="block_core-size"/></td>
            <xsl:if test="$debugOn">
              <td valign="center" align="center"><xsl:value-of select="block_AUTOPSY-SURGICAL-MIXED"/></td>
            </xsl:if>     
            <xsl:choose>
              <xsl:when test=
              "document('fileList.xml')/files/file/tma-file-name[text()=cell:getTMAFileName()]/../file-style/file-name!=''"> 
                <xsl:if test="$debugOn"><P>use file file-style for this block</P></xsl:if>     
                <xsl:call-template name="output-style-cells-in-list">
                  <xsl:with-param name="filename" select="document('fileList.xml')/files/file/tma-file-name[text()=cell:getTMAFileName()]/../file-style/file-name"/>
                  <xsl:with-param name="styleid" select="document('fileList.xml')/files/file/tma-file-name[text()=cell:getTMAFileName()]/../file-style/style-id"/>
                </xsl:call-template>
              </xsl:when>
              <xsl:when test="document('fileList.xml')/files/default-style!=''">
                <xsl:if test="$debugOn"><P>use default-style for block</P></xsl:if>     
                <xsl:call-template name="output-style-cells-in-list">
                  <xsl:with-param name="filename" select="document('fileList.xml')/files/default-style"/>
                  <xsl:with-param name="styleid" select="document('fileList.xml')/files/default-style-id"/>
                </xsl:call-template>
              </xsl:when>
              <xsl:otherwise><td>error: no style file,id specified</td></xsl:otherwise>
            </xsl:choose>
            <td valign="center" align="center">
              <P>
                <xsl:if test="thumbnail!=''">
                  <xsl:element name="A" use-attribute-sets="a-href-attribute-t">
                    <xsl:element name="img" use-attribute-sets="img-attribute-t">
                    </xsl:element>
                  </xsl:element>
                </xsl:if>
              </P>
            </td>
            <td valign="center" align="center" bgcolor="white">
              <P>
                <xsl:if test="image!=''">
                  <xsl:element name="A" use-attribute-sets="a-href-attribute-v">
                    <xsl:choose>
                      <xsl:when test="stain!=''">
                        <xsl:value-of select="stain"/> 
                      </xsl:when>
                      <xsl:otherwise>view</xsl:otherwise>
                    </xsl:choose>
                  </xsl:element>
                </xsl:if>
              </P>
            </td>
            <td valign="center" align="center" bgcolor="white">
              <P>
                <xsl:element name="A" use-attribute-sets="a-href-attribute-e">
                  view export
                </xsl:element>
              </P>
            </td>
          </tr>
        </xsl:for-each>
      </xsl:otherwise>
    </xsl:choose>
  </xsl:template>

  <xsl:template name="output-style-cells-in-list">
    <xsl:param name="filename"/> 
    <xsl:param name="styleid"/>
    <xsl:value-of select="cell:setStyleID($styleid)"/>
    <td valign="center" align="center" bgcolor="white">
      <xsl:element name="A" use-attribute-sets="a-href-attribute-i">
        <xsl:element name="P" use-attribute-sets="p-id-attribute-i">
          <xsl:value-of select="cell:getStyleID()"/>
        </xsl:element>
      </xsl:element> 
      <xsl:if test="$debugOn"><xsl:value-of select="$filename"/></xsl:if>
    </td>
  </xsl:template>

  <xsl:template match="list-columns">
   <tr>
    <th>
      <xsl:value-of select="'TMA&#160;block&#160;id (linked&#160;to&#160;legend&#160;&amp;&#160;details) '"/>
      <xsl:if test="$debugOn">&#013;&#013;<xsl:value-of select="'&amp;&#160;file&#160;name'"/></xsl:if>
    </th>
    <th><xsl:value-of select="'purpose'"/></th>
    <th><xsl:value-of select="'description'"/></th>
    <xsl:if test="$debugOn">
      <th><xsl:value-of select="'patients'"/></th>
    </xsl:if>     
    <th><xsl:value-of select="'cores'"/></th>
    <th><xsl:value-of select="'core size (mm)'"/></th>
    <xsl:if test="$debugOn">
      <th><xsl:value-of select="'Autopsy (A) Surgical (S) Mixed (M)'"/></th>
    </xsl:if>     
    <th>
      <xsl:value-of select="'style&#160;id (linked&#160;to&#160;style)'"/>
      <xsl:if test="$debugOn">&#013;&#013;<xsl:value-of select="'&amp;&#160;file&#160;name'"/></xsl:if>
    </th>
    <th><xsl:value-of select="'thumbnail'"/></th>
    <th><xsl:value-of select="'image'"/></th>
    <th><xsl:value-of select="'link to export'"/></th>
   </tr>
  </xsl:template>


  <!--name code: a or p = html tag, href or id = attribute name, -->
  <!-- l=legend, d=details, b=block, f=filelist -->
  <!-- i=id (style), s=style, v=view image, t=thumbnail-->

  <xsl:attribute-set name="a-href-attribute-f">
    <xsl:attribute name="HREF"><xsl:value-of select=
      "cell:getLegendDetailsOutputFile()"/>.htm#BLOCK<xsl:value-of 
      select="cell:getTMABlockID()"/>
    </xsl:attribute>
  </xsl:attribute-set>

  <xsl:attribute-set name="p-id-attribute-f">
    <xsl:attribute name="ID">FILELIST<xsl:value-of
      select="cell:getTMABlockID()"/>
    </xsl:attribute>
  </xsl:attribute-set>

  <xsl:attribute-set name="a-href-attribute-i">
    <xsl:attribute name="HREF"><xsl:value-of select=
      "cell:getStyleID()"/>.htm#STYLEID<xsl:value-of select="cell:getStyleID()"/>
    </xsl:attribute>
  </xsl:attribute-set>

  <xsl:attribute-set name="p-id-attribute-i">
    <xsl:attribute name="ID">STYLE<xsl:value-of
      select="cell:getStyleID()"/>
    </xsl:attribute>
  </xsl:attribute-set>

  <xsl:attribute-set name="a-href-attribute-v">
    <xsl:attribute name="HREF">
      <xsl:value-of select="image"/>
    </xsl:attribute>
  </xsl:attribute-set>

  <xsl:attribute-set name="a-href-attribute-t">
    <xsl:attribute name="HREF">
      <xsl:value-of select="image"/>
    </xsl:attribute>
  </xsl:attribute-set>

  <xsl:attribute-set name="img-attribute-t">
    <xsl:attribute name="border">0</xsl:attribute>
    <xsl:attribute name="src">
      <xsl:value-of select='thumbnail'/>
    </xsl:attribute>
  </xsl:attribute-set>

  <xsl:attribute-set name="a-href-attribute-tma">
    <xsl:attribute name="HREF">http://www.acsr.mid-region.org/tma.htm</xsl:attribute>
  </xsl:attribute-set>

  <xsl:attribute-set name="a-href-attribute-e">
    <xsl:attribute name="HREF"><xsl:value-of select=
      "cell:getLegendDetailsOutputFile()"/>.xml
    </xsl:attribute>
  </xsl:attribute-set>

</xsl:stylesheet>
